# Supplementary material for: Occupational Exposure Assessment to Antineoplastic Drugs in Nine Italian Hospital Centers over a 5-Year Survey Program
Source: Int J Environ Res Public Health. 2022 Jul 14;19(14):8601. doi: 10.3390/ijerph19148601 (PMC9321125; doi:10.3390/ijerph19148601)
Supplement: Supplementary file 1 [file ijerph-19-08601-s001.zip]

Archive with 1 entries (1 files):
- ijerph-1756279-supplementary.pdf
